# Supplementary material for: A new animal model of spontaneous autoimmune peripheral polyneuropathy: implications for Guillain-Barré syndrome
Source: Acta Neuropathol Commun. 2014 Jan 8;2:5. doi: 10.1186/2051-5960-2-5 (PMC3895684; doi:10.1186/2051-5960-2-5)
Supplement: Additional file 3: Video 1 and 2 — L31/CD4-/- mice developed motor deficits. When lifted by tail, B7.2 L31 Tg (L31/CD4-/-) mouse had difficulty to struggle, it remained in clasping position, suggesting weakness of both hind limbs (score 3) (video 1). B7.2 L31 Tg (L31/CD4-/-) mouse showed a limp tail with reduced tonus (score 1), while wild type mouse can easily elevate the tail (video 2). B7.2 L31 Tg (L31/CD4-/-) mouse had difficulty to walk properly and failed to support body weight when standing. Right hind limb of B7.2 L31 Tg (L31/CD4-/-) mouse stayed in splaying position, indicating paresis of right hind limb (score 4) (Video 2). [file 2051-5960-2-5-S3.zip]

Archive with 2 entries (2 files):
- 1266938521111389_add1.m4v
- 1266938521111389_add2.m4v
